# Supplementary material for: Recent Development of Novel Aminoethyl-Substituted Chalcones as Potential Drug Candidates for the Treatment of Alzheimer’s Disease
Source: Molecules. 2023 Sep 12;28(18):6579. doi: 10.3390/molecules28186579 (PMC10534526; doi:10.3390/molecules28186579)
Supplement: Supplementary file 1 [file molecules-28-06579-s001.zip]

Archive with 1 entries (1 files):
- molecules-2593825-SI.pdf
